# Supplementary material for: From amides to thioamides: understanding enhanced anion binding in acyclic receptors
Source: RSC Adv. 2025 Nov 28;15(55):46908–13. doi: 10.1039/d5ra08433d (PMC12661136; doi:10.1039/d5ra08433d)
Supplement: RA-015-D5RA08433D-s002 [file RA-015-D5RA08433D-s002.cif]

# Supplementary Information (SI) for RSC Advances.
# This journal is © The Royal Society of Chemistry 2025

####################################################################### 
# 
# This file contains crystal structure data downloaded from the 
# Cambridge Structural Database (CSD) hosted by the Cambridge 
# Crystallographic Data Centre (CCDC).
# 
# Full information about CCDC data access policies and citation 
# guidelines are available at http://www.ccdc.cam.ac.uk/access/V1 
# 
# Audit and citation data items may have been added by the CCDC. 
# Please retain this information to preserve the provenance of 
# this file and to allow appropriate attribution of the data. 
# 
#######################################################################

data_mo_MDavis10_0m_a
_database_code_depnum_ccdc_archive 'CCDC 2494102'
loop_
_audit_author_name
_audit_author_address
'Frank R. Fronczek '
;Louisiana State University
United States of America
;
_audit_update_record             
;
2025-10-08 deposited with the CCDC.	2025-11-19 downloaded from the CCDC.
;
# start Validation Reply Form

_vrf_DIFMX02_mo_MDavis10_0m_a    
;
PROBLEM: The maximum difference density is > 0.1*ZMAX*0.75
RESPONSE: Residual density is close to F3 and most likely indicates 
unresolved disorder in the CF3 group.
;

_audit_creation_method           SHELXL-2017/1
_shelx_SHELXL_version_number     2017/1
_chemical_name_systematic        ?
_chemical_name_common            ?
_chemical_melting_point          ?
_chemical_formula_moiety         'C26 H22 F6 N2 O2'
_chemical_formula_sum            'C26 H22 F6 N2 O2'
_chemical_formula_weight         508.45

loop_
_atom_type_symbol
_atom_type_description
_atom_type_scat_dispersion_real
_atom_type_scat_dispersion_imag
_atom_type_scat_source
C C 0.0033 0.0016 'International Tables Vol C Tables 4.2.6.8 and 6.1.1.4'
H H 0.0000 0.0000 'International Tables Vol C Tables 4.2.6.8 and 6.1.1.4'
F F 0.0171 0.0103 'International Tables Vol C Tables 4.2.6.8 and 6.1.1.4'
N N 0.0061 0.0033 'International Tables Vol C Tables 4.2.6.8 and 6.1.1.4'
O O 0.0106 0.0060 'International Tables Vol C Tables 4.2.6.8 and 6.1.1.4'

_space_group_crystal_system      triclinic
_space_group_IT_number           2
_space_group_name_H-M_alt        'P -1'
_space_group_name_Hall           '-P 1'

_shelx_space_group_comment       
;
The symmetry employed for this shelxl refinement is uniquely defined
by the following loop, which should always be used as a source of
symmetry information in preference to the above space-group names.
They are only intended as comments.
;

loop_
_space_group_symop_operation_xyz
'x, y, z'
'-x, -y, -z'

_cell_length_a                   9.5617(12)
_cell_length_b                   10.8330(13)
_cell_length_c                   11.9272(14)
_cell_angle_alpha                96.483(5)
_cell_angle_beta                 106.465(5)
_cell_angle_gamma                99.458(5)
_cell_volume                     1151.9(2)
_cell_formula_units_Z            2
_cell_measurement_temperature    100(2)
_cell_measurement_reflns_used    9599
_cell_measurement_theta_min      2.41
_cell_measurement_theta_max      40.38

_exptl_crystal_description       Rectangle
_exptl_crystal_colour            colourless
_exptl_crystal_density_meas      ?
_exptl_crystal_density_method    ?
_exptl_crystal_density_diffrn    1.466
_exptl_crystal_F_000             524
_exptl_transmission_factor_min   ?
_exptl_transmission_factor_max   ?
_exptl_crystal_size_max          0.690
_exptl_crystal_size_mid          0.290
_exptl_crystal_size_min          0.180
_exptl_absorpt_coefficient_mu    0.126
_shelx_estimated_absorpt_T_min   0.918
_shelx_estimated_absorpt_T_max   0.978
_exptl_absorpt_correction_type   ?
_exptl_absorpt_correction_T_min  0.6211
_exptl_absorpt_correction_T_max  0.7479
_exptl_absorpt_process_details   'SADABS (Krause <i>et al.</i>, 2015)'
_exptl_absorpt_special_details   ?
_diffrn_ambient_temperature      100(2)
_diffrn_radiation_wavelength     0.71073
_diffrn_radiation_type           MoK\a
_diffrn_radiation_source         'fine-focus sealed tube'
_diffrn_measurement_device_type  'Bruker Kappa APEX-II DUO'
_diffrn_measurement_method       '\f and \w scans'
_diffrn_detector_area_resol_mean ?
_diffrn_reflns_number            115043
_diffrn_reflns_av_unetI/netI     0.0624
_diffrn_reflns_av_R_equivalents  0.1364
_diffrn_reflns_limit_h_min       -17
_diffrn_reflns_limit_h_max       17
_diffrn_reflns_limit_k_min       -19
_diffrn_reflns_limit_k_max       19
_diffrn_reflns_limit_l_min       -21
_diffrn_reflns_limit_l_max       21
_diffrn_reflns_theta_min         1.806
_diffrn_reflns_theta_max         40.517
_diffrn_reflns_theta_full        25.242
_diffrn_measured_fraction_theta_max 0.996
_diffrn_measured_fraction_theta_full 1.000
_diffrn_reflns_Laue_measured_fraction_max 0.996
_diffrn_reflns_Laue_measured_fraction_full 1.000
_diffrn_reflns_point_group_measured_fraction_max 0.996
_diffrn_reflns_point_group_measured_fraction_full 1.000
_reflns_number_total             14688
_reflns_number_gt                9942
_reflns_threshold_expression     'I > 2\s(I)'
_reflns_Friedel_coverage         0.000
_reflns_Friedel_fraction_max     .
_reflns_Friedel_fraction_full    .

_reflns_special_details          
;
 Reflections were merged by SHELXL according to the crystal
 class for the calculation of statistics and refinement.
 
 _reflns_Friedel_fraction is defined as the number of unique
 Friedel pairs measured divided by the number that would be
 possible theoretically, ignoring centric projections and
 systematic absences.
;

_computing_data_collection       'Bruker APEX3'
_computing_cell_refinement       'Bruker SAINT'
_computing_data_reduction        'Bruker SAINT'
_computing_structure_solution    'SHELXT 2014/5 (Sheldrick, 2014)'
_computing_structure_refinement  'SHELXL-2017/1 (Sheldrick, 2017)'
_computing_molecular_graphics    ?
_computing_publication_material  ?
_refine_special_details          ?
_refine_ls_structure_factor_coef Fsqd
_refine_ls_matrix_type           full
_refine_ls_weighting_scheme      calc
_refine_ls_weighting_details     
'w=1/[\s^2^(Fo^2^)+(0.0922P)^2^+0.2194P] where P=(Fo^2^+2Fc^2^)/3'
_atom_sites_solution_primary     ?
_atom_sites_solution_secondary   ?
_atom_sites_solution_hydrogens   mixed
_refine_ls_hydrogen_treatment    mixed
_refine_ls_extinction_method     none
_refine_ls_extinction_coef       .
_refine_ls_number_reflns         14688
_refine_ls_number_parameters     331
_refine_ls_number_restraints     0
_refine_ls_R_factor_all          0.0956
_refine_ls_R_factor_gt           0.0579
_refine_ls_wR_factor_ref         0.1748
_refine_ls_wR_factor_gt          0.1490
_refine_ls_goodness_of_fit_ref   1.027
_refine_ls_restrained_S_all      1.027
_refine_ls_shift/su_max          0.000
_refine_ls_shift/su_mean         0.000

loop_
_atom_site_label
_atom_site_type_symbol
_atom_site_fract_x
_atom_site_fract_y
_atom_site_fract_z
_atom_site_U_iso_or_equiv
_atom_site_adp_type
_atom_site_occupancy
_atom_site_site_symmetry_order
_atom_site_calc_flag
_atom_site_refinement_flags_posn
_atom_site_refinement_flags_adp
_atom_site_refinement_flags_occupancy
_atom_site_disorder_assembly
_atom_site_disorder_group
C1 C 0.82010(12) 0.84945(9) 0.12801(9) 0.01808(16) Uani 1 1 d . . . . .
H1 H 0.904963 0.914202 0.138315 0.022 Uiso 1 1 calc R U . . .
C2 C 0.67882(13) 0.86650(10) 0.06761(9) 0.01970(17) Uani 1 1 d . . . . .
H2 H 0.667049 0.942946 0.037497 0.024 Uiso 1 1 calc R U . . .
C3 C 0.55527(12) 0.77110(10) 0.05167(9) 0.02094(18) Uani 1 1 d . . . . .
H3 H 0.458651 0.781845 0.009952 0.025 Uiso 1 1 calc R U . . .
C4 C 0.57305(11) 0.65935(9) 0.09698(9) 0.01684(15) Uani 1 1 d . . . . .
H4 H 0.488075 0.594475 0.086025 0.020 Uiso 1 1 calc R U . . .
C5 C 0.71367(10) 0.64196(8) 0.15793(7) 0.01242(13) Uani 1 1 d . . . . .
C6 C 0.83785(10) 0.73821(9) 0.17337(8) 0.01536(14) Uani 1 1 d . . . . .
H6 H 0.934586 0.727603 0.214942 0.018 Uiso 1 1 calc R U . . .
C7 C 0.89125(12) 0.24100(10) 0.01966(10) 0.02216(19) Uani 1 1 d . . . . .
H7 H 0.925550 0.178000 -0.021417 0.027 Uiso 1 1 calc R U . . .
C8 C 0.86894(11) 0.35122(10) -0.02569(9) 0.01898(17) Uani 1 1 d . . . . .
H8 H 0.887521 0.363602 -0.098185 0.023 Uiso 1 1 calc R U . . .
C9 C 0.81916(10) 0.44396(9) 0.03529(8) 0.01473(14) Uani 1 1 d . . . . .
H9 H 0.804444 0.519368 0.004075 0.018 Uiso 1 1 calc R U . . .
C10 C 0.79095(9) 0.42685(8) 0.14130(8) 0.01236(13) Uani 1 1 d . . . . .
C11 C 0.81326(11) 0.31523(9) 0.18590(9) 0.01751(16) Uani 1 1 d . . . . .
H11 H 0.794136 0.302240 0.258072 0.021 Uiso 1 1 calc R U . . .
C12 C 0.86312(12) 0.22332(10) 0.12554(10) 0.02168(18) Uani 1 1 d . . . . .
H12 H 0.878113 0.147933 0.156711 0.026 Uiso 1 1 calc R U . . .
C13 C 0.72909(9) 0.52107(8) 0.20859(7) 0.01182(13) Uani 1 1 d . . . . .
H13 H 0.626691 0.477583 0.204629 0.014 Uiso 1 1 calc R U . . .
C14 C 0.75307(9) 0.55007(8) 0.42047(7) 0.01123(12) Uani 1 1 d . . . . .
C15 C 0.85551(10) 0.60722(8) 0.54424(8) 0.01373(14) Uani 1 1 d . . . . .
H15A H 0.880447 0.700645 0.550588 0.016 Uiso 1 1 calc R U . . .
H15B H 0.949427 0.575746 0.557369 0.016 Uiso 1 1 calc R U . . .
C16 C 0.78631(10) 0.57491(8) 0.64057(8) 0.01351(14) Uani 1 1 d . . . . .
H16A H 0.849107 0.627389 0.717292 0.016 Uiso 1 1 calc R U . . .
H16B H 0.686786 0.597102 0.621939 0.016 Uiso 1 1 calc R U . . .
C17 C 0.77009(9) 0.43671(8) 0.65319(7) 0.01133(13) Uani 1 1 d . . . . .
C18 C 0.60501(10) 0.25233(8) 0.68090(8) 0.01418(14) Uani 1 1 d . . . . .
H18A H 0.583346 0.249397 0.757066 0.017 Uiso 1 1 calc R U . . .
H18B H 0.693246 0.214257 0.684962 0.017 Uiso 1 1 calc R U . . .
C19 C 0.47371(9) 0.17416(8) 0.58183(8) 0.01221(13) Uani 1 1 d . . . . .
C20 C 0.45608(10) 0.18816(8) 0.46387(8) 0.01322(14) Uani 1 1 d . . . . .
H20 H 0.524086 0.250927 0.445478 0.016 Uiso 1 1 calc R U . . .
C21 C 0.33905(10) 0.11020(8) 0.37369(8) 0.01359(14) Uani 1 1 d . . . . .
C22 C 0.23734(10) 0.01781(8) 0.39875(8) 0.01420(14) Uani 1 1 d . . . . .
H22 H 0.157709 -0.035580 0.336574 0.017 Uiso 1 1 calc R U . . .
C23 C 0.25473(10) 0.00551(8) 0.51586(8) 0.01332(13) Uani 1 1 d . . . . .
C24 C 0.37156(10) 0.08330(8) 0.60755(8) 0.01337(14) Uani 1 1 d . . . . .
H24 H 0.381483 0.074315 0.687590 0.016 Uiso 1 1 calc R U . . .
C25 C 0.15285(11) -0.09710(9) 0.54612(9) 0.01660(15) Uani 1 1 d . . . . .
C26 C 0.32463(12) 0.11873(10) 0.24653(8) 0.01813(16) Uani 1 1 d . . . . .
N1 N 0.81749(8) 0.55057(8) 0.33396(7) 0.01290(12) Uani 1 1 d . . . . .
H1N H 0.9127(17) 0.5741(15) 0.3510(14) 0.015 Uiso 1 1 d . U . . .
N2 N 0.63989(8) 0.38338(7) 0.66624(7) 0.01312(12) Uani 1 1 d . . . . .
H2N H 0.5698(18) 0.4244(15) 0.6534(14) 0.016 Uiso 1 1 d . U . . .
O1 O 0.61860(7) 0.50861(7) 0.40184(6) 0.01664(12) Uani 1 1 d . . . . .
O2 O 0.87230(8) 0.37906(7) 0.65612(7) 0.01768(13) Uani 1 1 d . . . . .
F1 F 0.40482(12) 0.22417(9) 0.23246(7) 0.0411(2) Uani 1 1 d . . . . .
F2 F 0.36550(14) 0.02134(9) 0.19445(7) 0.0440(3) Uani 1 1 d . . . . .
F3 F 0.18424(10) 0.11483(12) 0.18280(8) 0.0440(2) Uani 1 1 d . . . . .
F4 F 0.02699(8) -0.14398(7) 0.45728(6) 0.02471(14) Uani 1 1 d . . . . .
F5 F 0.11317(8) -0.05710(7) 0.64095(7) 0.02608(15) Uani 1 1 d . . . . .
F6 F 0.21837(8) -0.19500(6) 0.57291(7) 0.02423(14) Uani 1 1 d . . . . .

loop_
_atom_site_aniso_label
_atom_site_aniso_U_11
_atom_site_aniso_U_22
_atom_site_aniso_U_33
_atom_site_aniso_U_23
_atom_site_aniso_U_13
_atom_site_aniso_U_12
C1 0.0228(4) 0.0122(3) 0.0182(4) 0.0020(3) 0.0064(3) 0.0010(3)
C2 0.0278(5) 0.0144(4) 0.0155(4) 0.0031(3) 0.0040(3) 0.0050(3)
C3 0.0212(4) 0.0188(4) 0.0195(4) 0.0042(3) -0.0007(3) 0.0062(3)
C4 0.0146(3) 0.0164(4) 0.0160(4) 0.0018(3) 0.0003(3) 0.0019(3)
C5 0.0127(3) 0.0126(3) 0.0109(3) 0.0011(2) 0.0028(2) 0.0016(2)
C6 0.0149(3) 0.0130(3) 0.0171(4) 0.0023(3) 0.0043(3) 0.0011(3)
C7 0.0208(4) 0.0162(4) 0.0260(5) -0.0038(3) 0.0050(4) 0.0029(3)
C8 0.0189(4) 0.0169(4) 0.0194(4) -0.0021(3) 0.0073(3) -0.0005(3)
C9 0.0155(3) 0.0130(3) 0.0146(3) 0.0015(3) 0.0053(3) -0.0005(3)
C10 0.0111(3) 0.0109(3) 0.0128(3) 0.0017(2) 0.0018(2) -0.0006(2)
C11 0.0203(4) 0.0126(3) 0.0167(4) 0.0038(3) 0.0019(3) 0.0010(3)
C12 0.0241(5) 0.0122(4) 0.0244(4) 0.0018(3) 0.0014(4) 0.0033(3)
C13 0.0097(3) 0.0132(3) 0.0113(3) 0.0027(2) 0.0025(2) -0.0001(2)
C14 0.0104(3) 0.0107(3) 0.0128(3) 0.0037(2) 0.0041(2) 0.0008(2)
C15 0.0140(3) 0.0129(3) 0.0123(3) 0.0017(2) 0.0042(3) -0.0025(3)
C16 0.0162(3) 0.0105(3) 0.0133(3) 0.0009(2) 0.0065(3) -0.0014(3)
C17 0.0102(3) 0.0114(3) 0.0108(3) 0.0008(2) 0.0030(2) -0.0010(2)
C18 0.0134(3) 0.0120(3) 0.0145(3) 0.0035(3) 0.0026(3) -0.0024(3)
C19 0.0113(3) 0.0109(3) 0.0134(3) 0.0022(2) 0.0039(2) -0.0007(2)
C20 0.0140(3) 0.0117(3) 0.0140(3) 0.0029(3) 0.0059(3) -0.0006(2)
C21 0.0155(3) 0.0129(3) 0.0120(3) 0.0021(2) 0.0047(3) 0.0010(3)
C22 0.0143(3) 0.0124(3) 0.0140(3) 0.0006(3) 0.0040(3) -0.0008(3)
C23 0.0126(3) 0.0116(3) 0.0147(3) 0.0018(3) 0.0049(3) -0.0018(2)
C24 0.0136(3) 0.0122(3) 0.0131(3) 0.0026(2) 0.0045(3) -0.0017(2)
C25 0.0159(4) 0.0140(3) 0.0179(4) 0.0021(3) 0.0059(3) -0.0033(3)
C26 0.0229(4) 0.0171(4) 0.0135(3) 0.0027(3) 0.0053(3) 0.0017(3)
N1 0.0088(3) 0.0179(3) 0.0109(3) 0.0031(2) 0.0031(2) -0.0008(2)
N2 0.0103(3) 0.0106(3) 0.0180(3) 0.0025(2) 0.0053(2) -0.0008(2)
O1 0.0091(2) 0.0229(3) 0.0172(3) 0.0037(2) 0.0047(2) -0.0003(2)
O2 0.0118(3) 0.0164(3) 0.0258(3) 0.0048(2) 0.0071(2) 0.0025(2)
F1 0.0640(6) 0.0336(4) 0.0186(3) 0.0051(3) 0.0164(4) -0.0169(4)
F2 0.0861(7) 0.0398(5) 0.0179(3) 0.0059(3) 0.0208(4) 0.0363(5)
F3 0.0295(4) 0.0799(8) 0.0233(4) 0.0245(4) 0.0024(3) 0.0129(4)
F4 0.0179(3) 0.0232(3) 0.0247(3) 0.0045(2) 0.0015(2) -0.0103(2)
F5 0.0298(3) 0.0232(3) 0.0265(3) 0.0002(3) 0.0186(3) -0.0059(3)
F6 0.0271(3) 0.0162(3) 0.0311(3) 0.0104(2) 0.0110(3) 0.0010(2)

_geom_special_details            
;
 All esds (except the esd in the dihedral angle between two l.s. planes)
 are estimated using the full covariance matrix.  The cell esds are taken
 into account individually in the estimation of esds in distances, angles
 and torsion angles; correlations between esds in cell parameters are only
 used when they are defined by crystal symmetry.  An approximate (isotropic)
 treatment of cell esds is used for estimating esds involving l.s. planes.
;

loop_
_geom_bond_atom_site_label_1
_geom_bond_atom_site_label_2
_geom_bond_distance
_geom_bond_site_symmetry_2
_geom_bond_publ_flag
C1 C6 1.3914(13) . ?
C1 C2 1.3922(15) . ?
C1 H1 0.9500 . ?
C2 C3 1.3881(16) . ?
C2 H2 0.9500 . ?
C3 C4 1.3964(14) . ?
C3 H3 0.9500 . ?
C4 C5 1.3899(13) . ?
C4 H4 0.9500 . ?
C5 C6 1.3989(13) . ?
C5 C13 1.5144(12) . ?
C6 H6 0.9500 . ?
C7 C8 1.3886(16) . ?
C7 C12 1.3907(17) . ?
C7 H7 0.9500 . ?
C8 C9 1.3977(13) . ?
C8 H8 0.9500 . ?
C9 C10 1.3912(13) . ?
C9 H9 0.9500 . ?
C10 C11 1.3987(13) . ?
C10 C13 1.5225(12) . ?
C11 C12 1.3876(15) . ?
C11 H11 0.9500 . ?
C12 H12 0.9500 . ?
C13 N1 1.4626(11) . ?
C13 H13 1.0000 . ?
C14 O1 1.2370(10) . ?
C14 N1 1.3433(11) . ?
C14 C15 1.5155(12) . ?
C15 C16 1.5251(12) . ?
C15 H15A 0.9900 . ?
C15 H15B 0.9900 . ?
C16 C17 1.5086(12) . ?
C16 H16A 0.9900 . ?
C16 H16B 0.9900 . ?
C17 O2 1.2380(11) . ?
C17 N2 1.3422(11) . ?
C18 N2 1.4459(12) . ?
C18 C19 1.5078(12) . ?
C18 H18A 0.9900 . ?
C18 H18B 0.9900 . ?
C19 C24 1.3924(12) . ?
C19 C20 1.3975(12) . ?
C20 C21 1.3872(13) . ?
C20 H20 0.9500 . ?
C21 C22 1.3962(13) . ?
C21 C26 1.4984(13) . ?
C22 C23 1.3836(13) . ?
C22 H22 0.9500 . ?
C23 C24 1.3943(12) . ?
C23 C25 1.4997(12) . ?
C24 H24 0.9500 . ?
C25 F4 1.3356(12) . ?
C25 F5 1.3408(12) . ?
C25 F6 1.3419(12) . ?
C26 F1 1.3226(13) . ?
C26 F2 1.3330(13) . ?
C26 F3 1.3331(13) . ?
N1 H1N 0.862(16) . ?
N2 H2N 0.851(16) . ?

loop_
_geom_angle_atom_site_label_1
_geom_angle_atom_site_label_2
_geom_angle_atom_site_label_3
_geom_angle
_geom_angle_site_symmetry_1
_geom_angle_site_symmetry_3
_geom_angle_publ_flag
C6 C1 C2 120.45(9) . . ?
C6 C1 H1 119.8 . . ?
C2 C1 H1 119.8 . . ?
C3 C2 C1 119.59(9) . . ?
C3 C2 H2 120.2 . . ?
C1 C2 H2 120.2 . . ?
C2 C3 C4 119.98(9) . . ?
C2 C3 H3 120.0 . . ?
C4 C3 H3 120.0 . . ?
C5 C4 C3 120.74(9) . . ?
C5 C4 H4 119.6 . . ?
C3 C4 H4 119.6 . . ?
C4 C5 C6 119.04(8) . . ?
C4 C5 C13 119.54(8) . . ?
C6 C5 C13 121.41(8) . . ?
C1 C6 C5 120.20(9) . . ?
C1 C6 H6 119.9 . . ?
C5 C6 H6 119.9 . . ?
C8 C7 C12 119.65(9) . . ?
C8 C7 H7 120.2 . . ?
C12 C7 H7 120.2 . . ?
C7 C8 C9 120.01(10) . . ?
C7 C8 H8 120.0 . . ?
C9 C8 H8 120.0 . . ?
C10 C9 C8 120.60(9) . . ?
C10 C9 H9 119.7 . . ?
C8 C9 H9 119.7 . . ?
C9 C10 C11 118.88(8) . . ?
C9 C10 C13 123.10(8) . . ?
C11 C10 C13 117.94(8) . . ?
C12 C11 C10 120.52(9) . . ?
C12 C11 H11 119.7 . . ?
C10 C11 H11 119.7 . . ?
C11 C12 C7 120.34(10) . . ?
C11 C12 H12 119.8 . . ?
C7 C12 H12 119.8 . . ?
N1 C13 C5 110.50(7) . . ?
N1 C13 C10 110.31(7) . . ?
C5 C13 C10 114.99(7) . . ?
N1 C13 H13 106.9 . . ?
C5 C13 H13 106.9 . . ?
C10 C13 H13 106.9 . . ?
O1 C14 N1 123.12(8) . . ?
O1 C14 C15 121.25(8) . . ?
N1 C14 C15 115.62(7) . . ?
C14 C15 C16 112.67(7) . . ?
C14 C15 H15A 109.1 . . ?
C16 C15 H15A 109.1 . . ?
C14 C15 H15B 109.1 . . ?
C16 C15 H15B 109.1 . . ?
H15A C15 H15B 107.8 . . ?
C17 C16 C15 113.21(7) . . ?
C17 C16 H16A 108.9 . . ?
C15 C16 H16A 108.9 . . ?
C17 C16 H16B 108.9 . . ?
C15 C16 H16B 108.9 . . ?
H16A C16 H16B 107.7 . . ?
O2 C17 N2 122.92(8) . . ?
O2 C17 C16 121.99(8) . . ?
N2 C17 C16 115.02(7) . . ?
N2 C18 C19 113.03(7) . . ?
N2 C18 H18A 109.0 . . ?
C19 C18 H18A 109.0 . . ?
N2 C18 H18B 109.0 . . ?
C19 C18 H18B 109.0 . . ?
H18A C18 H18B 107.8 . . ?
C24 C19 C20 119.41(8) . . ?
C24 C19 C18 119.64(8) . . ?
C20 C19 C18 120.90(8) . . ?
C21 C20 C19 119.85(8) . . ?
C21 C20 H20 120.1 . . ?
C19 C20 H20 120.1 . . ?
C20 C21 C22 121.03(8) . . ?
C20 C21 C26 120.31(8) . . ?
C22 C21 C26 118.57(8) . . ?
C23 C22 C21 118.73(8) . . ?
C23 C22 H22 120.6 . . ?
C21 C22 H22 120.6 . . ?
C22 C23 C24 120.96(8) . . ?
C22 C23 C25 120.36(8) . . ?
C24 C23 C25 118.60(8) . . ?
C19 C24 C23 120.01(8) . . ?
C19 C24 H24 120.0 . . ?
C23 C24 H24 120.0 . . ?
F4 C25 F5 106.86(8) . . ?
F4 C25 F6 106.96(8) . . ?
F5 C25 F6 105.91(8) . . ?
F4 C25 C23 112.66(8) . . ?
F5 C25 C23 112.57(8) . . ?
F6 C25 C23 111.45(8) . . ?
F1 C26 F2 107.43(10) . . ?
F1 C26 F3 106.28(10) . . ?
F2 C26 F3 105.79(10) . . ?
F1 C26 C21 113.46(8) . . ?
F2 C26 C21 111.45(8) . . ?
F3 C26 C21 111.97(9) . . ?
C14 N1 C13 121.66(7) . . ?
C14 N1 H1N 120.4(10) . . ?
C13 N1 H1N 117.8(10) . . ?
C17 N2 C18 122.87(8) . . ?
C17 N2 H2N 118.2(11) . . ?
C18 N2 H2N 118.1(11) . . ?

loop_
_geom_torsion_atom_site_label_1
_geom_torsion_atom_site_label_2
_geom_torsion_atom_site_label_3
_geom_torsion_atom_site_label_4
_geom_torsion
_geom_torsion_site_symmetry_1
_geom_torsion_site_symmetry_2
_geom_torsion_site_symmetry_3
_geom_torsion_site_symmetry_4
_geom_torsion_publ_flag
C6 C1 C2 C3 -0.66(15) . . . . ?
C1 C2 C3 C4 0.54(16) . . . . ?
C2 C3 C4 C5 -0.19(16) . . . . ?
C3 C4 C5 C6 -0.04(14) . . . . ?
C3 C4 C5 C13 178.55(9) . . . . ?
C2 C1 C6 C5 0.44(15) . . . . ?
C4 C5 C6 C1 -0.08(14) . . . . ?
C13 C5 C6 C1 -178.65(8) . . . . ?
C12 C7 C8 C9 0.31(16) . . . . ?
C7 C8 C9 C10 -0.26(15) . . . . ?
C8 C9 C10 C11 0.01(13) . . . . ?
C8 C9 C10 C13 -176.78(8) . . . . ?
C9 C10 C11 C12 0.19(14) . . . . ?
C13 C10 C11 C12 177.14(9) . . . . ?
C10 C11 C12 C7 -0.14(15) . . . . ?
C8 C7 C12 C11 -0.11(16) . . . . ?
C4 C5 C13 N1 -128.41(9) . . . . ?
C6 C5 C13 N1 50.15(11) . . . . ?
C4 C5 C13 C10 105.92(9) . . . . ?
C6 C5 C13 C10 -75.52(10) . . . . ?
C9 C10 C13 N1 -131.28(9) . . . . ?
C11 C10 C13 N1 51.91(10) . . . . ?
C9 C10 C13 C5 -5.51(12) . . . . ?
C11 C10 C13 C5 177.67(8) . . . . ?
O1 C14 C15 C16 15.57(12) . . . . ?
N1 C14 C15 C16 -165.88(8) . . . . ?
C14 C15 C16 C17 69.32(10) . . . . ?
C15 C16 C17 O2 45.94(12) . . . . ?
C15 C16 C17 N2 -136.90(8) . . . . ?
N2 C18 C19 C24 -140.99(8) . . . . ?
N2 C18 C19 C20 41.49(12) . . . . ?
C24 C19 C20 C21 -1.16(13) . . . . ?
C18 C19 C20 C21 176.36(8) . . . . ?
C19 C20 C21 C22 0.35(13) . . . . ?
C19 C20 C21 C26 -176.11(8) . . . . ?
C20 C21 C22 C23 0.32(14) . . . . ?
C26 C21 C22 C23 176.84(8) . . . . ?
C21 C22 C23 C24 -0.18(14) . . . . ?
C21 C22 C23 C25 -176.70(8) . . . . ?
C20 C19 C24 C23 1.30(13) . . . . ?
C18 C19 C24 C23 -176.25(8) . . . . ?
C22 C23 C24 C19 -0.64(14) . . . . ?
C25 C23 C24 C19 175.94(8) . . . . ?
C22 C23 C25 F4 -18.63(13) . . . . ?
C24 C23 C25 F4 164.77(8) . . . . ?
C22 C23 C25 F5 -139.55(9) . . . . ?
C24 C23 C25 F5 43.85(12) . . . . ?
C22 C23 C25 F6 101.62(10) . . . . ?
C24 C23 C25 F6 -74.98(11) . . . . ?
C20 C21 C26 F1 -16.78(14) . . . . ?
C22 C21 C26 F1 166.67(10) . . . . ?
C20 C21 C26 F2 104.64(11) . . . . ?
C22 C21 C26 F2 -71.91(12) . . . . ?
C20 C21 C26 F3 -137.08(10) . . . . ?
C22 C21 C26 F3 46.37(13) . . . . ?
O1 C14 N1 C13 10.17(13) . . . . ?
C15 C14 N1 C13 -168.35(8) . . . . ?
C5 C13 N1 C14 98.82(9) . . . . ?
C10 C13 N1 C14 -132.92(8) . . . . ?
O2 C17 N2 C18 -2.16(14) . . . . ?
C16 C17 N2 C18 -179.29(8) . . . . ?
C19 C18 N2 C17 -117.51(9) . . . . ?

loop_
_geom_hbond_atom_site_label_D
_geom_hbond_atom_site_label_H
_geom_hbond_atom_site_label_A
_geom_hbond_distance_DH
_geom_hbond_distance_HA
_geom_hbond_distance_DA
_geom_hbond_angle_DHA
_geom_hbond_site_symmetry_A
_geom_hbond_publ_flag
C15 H15A F4 0.99 2.56 3.3424(11) 135.6 1_665 yes
N1 H1N O2 0.862(16) 2.063(16) 2.9036(11) 164.9(15) 2_766 yes
N2 H2N O1 0.851(16) 2.018(16) 2.8573(11) 168.6(15) 2_666 yes

_refine_diff_density_max         0.921
_refine_diff_density_min         -0.508
_refine_diff_density_rms         0.094

_shelx_res_file                  
;
TITL mo_MDavis10_0m_a.res in P-1
    mo_MDavis10_0m_a.res
    created by SHELXL-2017/1 at 11:09:33 on 24-Mar-2023
CELL  0.71073   9.5617  10.8330  11.9272   96.483  106.465   99.458
ZERR    2.000   0.0012   0.0013   0.0014    0.005    0.005    0.005
LATT 1
SFAC C  H  F  N  O
UNIT 52  44  12  4  4
L.S. 10
ACTA
CONF
EQIV $1 x+1, y+1, z
HTAB C15 F4_$1
EQIV $2 -x+2, -y+1, -z+1
HTAB N1 O2_$2
EQIV $3 -x+1, -y+1, -z+1
HTAB N2 O1_$3
BOND $H
FMAP 2
PLAN 2
SIZE 0.18 0.29 0.69
TEMP -173
WGHT    0.092200    0.219400
FVAR       0.67266
C1    1    0.820101    0.849448    0.128006    11.00000    0.02277    0.01224 =
         0.01821    0.00196    0.00641    0.00104
AFIX  43
H1    2    0.904963    0.914202    0.138315    11.00000   -1.20000
AFIX   0
C2    1    0.678823    0.866495    0.067613    11.00000    0.02784    0.01437 =
         0.01553    0.00307    0.00399    0.00498
AFIX  43
H2    2    0.667049    0.942946    0.037497    11.00000   -1.20000
AFIX   0
C3    1    0.555274    0.771104    0.051674    11.00000    0.02115    0.01875 =
         0.01948    0.00416   -0.00065    0.00623
AFIX  43
H3    2    0.458651    0.781845    0.009952    11.00000   -1.20000
AFIX   0
C4    1    0.573048    0.659347    0.096983    11.00000    0.01459    0.01637 =
         0.01602    0.00178    0.00026    0.00191
AFIX  43
H4    2    0.488075    0.594475    0.086025    11.00000   -1.20000
AFIX   0
C5    1    0.713668    0.641956    0.157933    11.00000    0.01268    0.01258 =
         0.01087    0.00105    0.00280    0.00159
C6    1    0.837849    0.738214    0.173366    11.00000    0.01488    0.01298 =
         0.01713    0.00228    0.00434    0.00109
AFIX  43
H6    2    0.934586    0.727603    0.214942    11.00000   -1.20000
AFIX   0
C7    1    0.891252    0.241000    0.019661    11.00000    0.02077    0.01618 =
         0.02599   -0.00380    0.00500    0.00290
AFIX  43
H7    2    0.925550    0.178000   -0.021417    11.00000   -1.20000
AFIX   0
C8    1    0.868943    0.351224   -0.025695    11.00000    0.01886    0.01686 =
         0.01935   -0.00215    0.00729   -0.00046
AFIX  43
H8    2    0.887521    0.363602   -0.098185    11.00000   -1.20000
AFIX   0
C9    1    0.819156    0.443961    0.035293    11.00000    0.01552    0.01301 =
         0.01464    0.00154    0.00530   -0.00053
AFIX  43
H9    2    0.804444    0.519368    0.004075    11.00000   -1.20000
AFIX   0
C10   1    0.790948    0.426850    0.141299    11.00000    0.01107    0.01091 =
         0.01281    0.00170    0.00179   -0.00057
C11   1    0.813263    0.315231    0.185895    11.00000    0.02031    0.01258 =
         0.01670    0.00376    0.00193    0.00103
AFIX  43
H11   2    0.794136    0.302240    0.258072    11.00000   -1.20000
AFIX   0
C12   1    0.863120    0.223320    0.125544    11.00000    0.02410    0.01218 =
         0.02438    0.00183    0.00135    0.00332
AFIX  43
H12   2    0.878113    0.147933    0.156711    11.00000   -1.20000
AFIX   0
C13   1    0.729093    0.521066    0.208590    11.00000    0.00974    0.01320 =
         0.01130    0.00267    0.00247   -0.00010
AFIX  13
H13   2    0.626691    0.477583    0.204629    11.00000   -1.20000
AFIX   0
C14   1    0.753071    0.550073    0.420471    11.00000    0.01043    0.01071 =
         0.01283    0.00374    0.00414    0.00079
C15   1    0.855512    0.607217    0.544241    11.00000    0.01404    0.01291 =
         0.01234    0.00173    0.00423   -0.00249
AFIX  23
H15A  2    0.880447    0.700645    0.550588    11.00000   -1.20000
H15B  2    0.949427    0.575746    0.557369    11.00000   -1.20000
AFIX   0
C16   1    0.786307    0.574906    0.640565    11.00000    0.01624    0.01045 =
         0.01335    0.00093    0.00652   -0.00135
AFIX  23
H16A  2    0.849107    0.627389    0.717292    11.00000   -1.20000
H16B  2    0.686786    0.597102    0.621939    11.00000   -1.20000
AFIX   0
C17   1    0.770088    0.436708    0.653194    11.00000    0.01020    0.01141 =
         0.01079    0.00084    0.00301   -0.00104
C18   1    0.605005    0.252334    0.680904    11.00000    0.01343    0.01198 =
         0.01455    0.00355    0.00260   -0.00240
AFIX  23
H18A  2    0.583346    0.249397    0.757066    11.00000   -1.20000
H18B  2    0.693246    0.214257    0.684962    11.00000   -1.20000
AFIX   0
C19   1    0.473707    0.174159    0.581828    11.00000    0.01129    0.01091 =
         0.01343    0.00215    0.00391   -0.00074
C20   1    0.456078    0.188161    0.463867    11.00000    0.01397    0.01174 =
         0.01396    0.00286    0.00589   -0.00061
AFIX  43
H20   2    0.524086    0.250927    0.445478    11.00000   -1.20000
AFIX   0
C21   1    0.339049    0.110200    0.373689    11.00000    0.01546    0.01295 =
         0.01198    0.00206    0.00471    0.00101
C22   1    0.237336    0.017813    0.398747    11.00000    0.01430    0.01239 =
         0.01401    0.00063    0.00397   -0.00075
AFIX  43
H22   2    0.157709   -0.035580    0.336574    11.00000   -1.20000
AFIX   0
C23   1    0.254734    0.005513    0.515863    11.00000    0.01257    0.01157 =
         0.01466    0.00181    0.00494   -0.00180
C24   1    0.371565    0.083302    0.607551    11.00000    0.01364    0.01219 =
         0.01306    0.00260    0.00450   -0.00171
AFIX  43
H24   2    0.381483    0.074315    0.687590    11.00000   -1.20000
AFIX   0
C25   1    0.152849   -0.097101    0.546120    11.00000    0.01593    0.01398 =
         0.01785    0.00210    0.00586   -0.00331
C26   1    0.324629    0.118733    0.246529    11.00000    0.02285    0.01705 =
         0.01346    0.00271    0.00528    0.00175
N1    4    0.817486    0.550574    0.333959    11.00000    0.00882    0.01788 =
         0.01091    0.00310    0.00309   -0.00079
H1N   2    0.912725    0.574100    0.351011    11.00000   -1.20000
N2    4    0.639888    0.383382    0.666236    11.00000    0.01034    0.01056 =
         0.01801    0.00248    0.00531   -0.00084
H2N   2    0.569782    0.424371    0.653440    11.00000   -1.20000
O1    5    0.618598    0.508607    0.401839    11.00000    0.00907    0.02288 =
         0.01715    0.00367    0.00472   -0.00035
O2    5    0.872303    0.379056    0.656116    11.00000    0.01179    0.01644 =
         0.02580    0.00484    0.00709    0.00250
F1    3    0.404817    0.224174    0.232459    11.00000    0.06399    0.03362 =
         0.01858    0.00507    0.01638   -0.01688
F2    3    0.365502    0.021337    0.194450    11.00000    0.08607    0.03983 =
         0.01795    0.00594    0.02079    0.03629
F3    3    0.184237    0.114828    0.182804    11.00000    0.02954    0.07993 =
         0.02335    0.02452    0.00239    0.01294
F4    3    0.026989   -0.143975    0.457280    11.00000    0.01786    0.02316 =
         0.02471    0.00446    0.00147   -0.01034
F5    3    0.113169   -0.057104    0.640953    11.00000    0.02981    0.02323 =
         0.02649    0.00020    0.01864   -0.00591
F6    3    0.218370   -0.194997    0.572905    11.00000    0.02705    0.01623 =
         0.03106    0.01041    0.01102    0.00103
HKLF 4


REM  mo_MDavis10_0m_a.res in P-1
REM R1 =  0.0579 for    9942 Fo > 4sig(Fo)  and  0.0956 for all   14688 data
REM    331 parameters refined using      0 restraints

END

WGHT      0.0922      0.2194

REM Highest difference peak  0.921,  deepest hole -0.508,  1-sigma level  0.094
Q1    1   0.6428  0.6492  0.1305  11.00000  0.05    0.92
Q2    1   0.8379  0.4225  0.6666  11.00000  0.05    0.83
;
_shelx_res_checksum              435
####################################################################### 
# 
# This file contains crystal structure data downloaded from the 
# Cambridge Structural Database (CSD) hosted by the Cambridge 
# Crystallographic Data Centre (CCDC).
# 
# Full information about CCDC data access policies and citation 
# guidelines are available at http://www.ccdc.cam.ac.uk/access/V1 
# 
# Audit and citation data items may have been added by the CCDC. 
# Please retain this information to preserve the provenance of 
# this file and to allow appropriate attribution of the data. 
# 
#######################################################################

data_cu_MDavis11_0m_a
_database_code_depnum_ccdc_archive 'CCDC 2494103'
loop_
_audit_author_name
_audit_author_address
'Frank R. Fronczek '
;Louisiana State University
United States of America
;
_audit_update_record             
;
2025-10-08 deposited with the CCDC.	2025-11-19 downloaded from the CCDC.
;

_audit_creation_method           SHELXL-2017/1
_shelx_SHELXL_version_number     2017/1
_chemical_name_systematic        ?
_chemical_name_common            ?
_chemical_melting_point          ?
_chemical_formula_moiety         'C30 H28 Cl0 N2 O2'
_chemical_formula_sum            'C30 H28 Cl0 N2 O2'
_chemical_formula_weight         448.54

loop_
_atom_type_symbol
_atom_type_description
_atom_type_scat_dispersion_real
_atom_type_scat_dispersion_imag
_atom_type_scat_source
C C 0.0181 0.0091 'International Tables Vol C Tables 4.2.6.8 and 6.1.1.4'
H H 0.0000 0.0000 'International Tables Vol C Tables 4.2.6.8 and 6.1.1.4'
Cl Cl 0.3639 0.7018 'International Tables Vol C Tables 4.2.6.8 and 6.1.1.4'
N N 0.0311 0.0180 'International Tables Vol C Tables 4.2.6.8 and 6.1.1.4'
O O 0.0492 0.0322 'International Tables Vol C Tables 4.2.6.8 and 6.1.1.4'

_space_group_crystal_system      monoclinic
_space_group_IT_number           14
_space_group_name_H-M_alt        'P 21/n'
_space_group_name_Hall           '-P 2yn'

_shelx_space_group_comment       
;
The symmetry employed for this shelxl refinement is uniquely defined
by the following loop, which should always be used as a source of
symmetry information in preference to the above space-group names.
They are only intended as comments.
;

loop_
_space_group_symop_operation_xyz
'x, y, z'
'-x+1/2, y+1/2, -z+1/2'
'-x, -y, -z'
'x-1/2, -y-1/2, z-1/2'

_cell_length_a                   9.5813(14)
_cell_length_b                   27.725(4)
_cell_length_c                   9.8074(15)
_cell_angle_alpha                90
_cell_angle_beta                 114.246(6)
_cell_angle_gamma                90
_cell_volume                     2375.4(6)
_cell_formula_units_Z            4
_cell_measurement_temperature    100(2)
_cell_measurement_reflns_used    9949
_cell_measurement_theta_min      3.19
_cell_measurement_theta_max      68.62

_exptl_crystal_description       Rectangle
_exptl_crystal_colour            colourless
_exptl_crystal_density_meas      ?
_exptl_crystal_density_method    ?
_exptl_crystal_density_diffrn    1.254
_exptl_crystal_F_000             952
_exptl_transmission_factor_min   ?
_exptl_transmission_factor_max   ?
_exptl_crystal_size_max          0.290
_exptl_crystal_size_mid          0.120
_exptl_crystal_size_min          0.040
_exptl_absorpt_coefficient_mu    0.618
_shelx_estimated_absorpt_T_min   0.841
_shelx_estimated_absorpt_T_max   0.976
_exptl_absorpt_correction_type   multi-scan
_exptl_absorpt_correction_T_min  0.7688
_exptl_absorpt_correction_T_max  0.9287
_exptl_absorpt_process_details   'SADABS (Krause <i>et al.</i>, 2015)'
_exptl_absorpt_special_details   ?
_diffrn_ambient_temperature      100(2)
_diffrn_radiation_wavelength     1.54184
_diffrn_radiation_type           CuK\a
_diffrn_radiation_source         'fine-focus sealed tube'
_diffrn_radiation_monochromator  'TRIUMPH curved graphite'
_diffrn_measurement_method       '\f and \w scans'
_diffrn_measurement_device_type  'Bruker Kappa APEX-II DUO'
_diffrn_detector_area_resol_mean ?
_diffrn_reflns_number            21807
_diffrn_reflns_av_unetI/netI     0.0275
_diffrn_reflns_av_R_equivalents  0.0373
_diffrn_reflns_limit_h_min       -10
_diffrn_reflns_limit_h_max       11
_diffrn_reflns_limit_k_min       -33
_diffrn_reflns_limit_k_max       33
_diffrn_reflns_limit_l_min       -11
_diffrn_reflns_limit_l_max       11
_diffrn_reflns_theta_min         3.188
_diffrn_reflns_theta_max         68.719
_diffrn_reflns_theta_full        67.684
_diffrn_measured_fraction_theta_max 0.987
_diffrn_measured_fraction_theta_full 0.993
_diffrn_reflns_Laue_measured_fraction_max 0.987
_diffrn_reflns_Laue_measured_fraction_full 0.993
_diffrn_reflns_point_group_measured_fraction_max 0.987
_diffrn_reflns_point_group_measured_fraction_full 0.993
_reflns_number_total             4339
_reflns_number_gt                3960
_reflns_threshold_expression     'I > 2\s(I)'
_reflns_Friedel_coverage         0.000
_reflns_Friedel_fraction_max     .
_reflns_Friedel_fraction_full    .

_reflns_special_details          
;
 Reflections were merged by SHELXL according to the crystal
 class for the calculation of statistics and refinement.
 
 _reflns_Friedel_fraction is defined as the number of unique
 Friedel pairs measured divided by the number that would be
 possible theoretically, ignoring centric projections and
 systematic absences.
;

_computing_data_collection       'Bruker APEX3'
_computing_cell_refinement       'Bruker SAINT'
_computing_data_reduction        'Bruker SAINT'
_computing_structure_solution    'SHELXT 2014/5 (Sheldrick, 2014)'

_computing_structure_refinement  'SHELXL-2017/1 (Sheldrick, 2017)'
_computing_molecular_graphics    ?
_computing_publication_material  ?
_refine_special_details          ?
_refine_ls_structure_factor_coef Fsqd
_refine_ls_matrix_type           full
_refine_ls_weighting_scheme      calc
_refine_ls_weighting_details     
'w=1/[\s^2^(Fo^2^)+(0.0558P)^2^+0.8371P] where P=(Fo^2^+2Fc^2^)/3'
_atom_sites_solution_primary     ?
_atom_sites_solution_secondary   ?
_atom_sites_solution_hydrogens   mixed
_refine_ls_hydrogen_treatment    mixed
_refine_ls_extinction_method     none
_refine_ls_extinction_coef       .
_refine_ls_number_reflns         4339
_refine_ls_number_parameters     313
_refine_ls_number_restraints     0
_refine_ls_R_factor_all          0.0423
_refine_ls_R_factor_gt           0.0384
_refine_ls_wR_factor_ref         0.1092
_refine_ls_wR_factor_gt          0.1035
_refine_ls_goodness_of_fit_ref   1.093
_refine_ls_restrained_S_all      1.093
_refine_ls_shift/su_max          0.001
_refine_ls_shift/su_mean         0.000

loop_
_atom_site_label
_atom_site_type_symbol
_atom_site_fract_x
_atom_site_fract_y
_atom_site_fract_z
_atom_site_U_iso_or_equiv
_atom_site_adp_type
_atom_site_occupancy
_atom_site_site_symmetry_order
_atom_site_calc_flag
_atom_site_refinement_flags_posn
_atom_site_refinement_flags_adp
_atom_site_refinement_flags_occupancy
_atom_site_disorder_assembly
_atom_site_disorder_group
C1 C 0.65480(16) 0.24366(5) 0.17902(14) 0.0238(3) Uani 1 1 d . . . . .
H1 H 0.614173 0.212831 0.140858 0.029 Uiso 1 1 calc R U . . .
C2 C 0.81063(16) 0.25018(5) 0.25166(15) 0.0226(3) Uani 1 1 d . . . . .
H2 H 0.877807 0.223779 0.263299 0.027 Uiso 1 1 calc R U . . .
C3 C 0.86992(15) 0.29518(5) 0.30794(14) 0.0194(3) Uani 1 1 d . . . . .
H3 H 0.977587 0.299269 0.358291 0.023 Uiso 1 1 calc R U . . .
C4 C 0.77372(14) 0.33434(4) 0.29156(13) 0.0167(3) Uani 1 1 d . . . . .
C5 C 0.61638(15) 0.32738(5) 0.21786(14) 0.0216(3) Uani 1 1 d . . . . .
H5 H 0.548714 0.353669 0.205771 0.026 Uiso 1 1 calc R U . . .
C6 C 0.55775(16) 0.28238(5) 0.16199(15) 0.0254(3) Uani 1 1 d . . . . .
H6 H 0.450182 0.278051 0.111644 0.030 Uiso 1 1 calc R U . . .
C7 C 1.11993(15) 0.38584(4) 0.52896(14) 0.0199(3) Uani 1 1 d . . . . .
H7 H 1.094419 0.381363 0.612042 0.024 Uiso 1 1 calc R U . . .
C8 C 1.27259(15) 0.38824(5) 0.55129(15) 0.0232(3) Uani 1 1 d . . . . .
H8 H 1.350828 0.384894 0.649289 0.028 Uiso 1 1 calc R U . . .
C9 C 1.31139(15) 0.39547(5) 0.43159(16) 0.0236(3) Uani 1 1 d . . . . .
H9 H 1.415900 0.396855 0.447049 0.028 Uiso 1 1 calc R U . . .
C10 C 1.19716(16) 0.40067(5) 0.28947(15) 0.0244(3) Uani 1 1 d . . . . .
H10 H 1.222959 0.406068 0.206969 0.029 Uiso 1 1 calc R U . . .
C11 C 1.04462(15) 0.39800(5) 0.26731(14) 0.0217(3) Uani 1 1 d . . . . .
H11 H 0.966584 0.401756 0.169378 0.026 Uiso 1 1 calc R U . . .
C12 C 1.00456(14) 0.38991(4) 0.38644(13) 0.0163(3) Uani 1 1 d . . . . .
C13 C 0.83893(14) 0.38299(4) 0.36255(13) 0.0163(3) Uani 1 1 d . . . . .
H13 H 0.837582 0.383094 0.463964 0.020 Uiso 1 1 calc R U . . .
C14 C 0.66647(14) 0.45080(4) 0.33867(13) 0.0164(3) Uani 1 1 d . . . . .
C15 C 0.58686(15) 0.49406(4) 0.24576(13) 0.0176(3) Uani 1 1 d . . . . .
H15A H 0.550294 0.485757 0.138476 0.021 Uiso 1 1 calc R U . . .
H15B H 0.661245 0.520820 0.266847 0.021 Uiso 1 1 calc R U . . .
C16 C 0.45229(14) 0.51081(4) 0.27708(14) 0.0176(3) Uani 1 1 d . . . . .
H16A H 0.380529 0.483547 0.261097 0.021 Uiso 1 1 calc R U . . .
H16B H 0.489669 0.520723 0.383159 0.021 Uiso 1 1 calc R U . . .
C17 C 0.36749(14) 0.55257(4) 0.17837(13) 0.0149(3) Uani 1 1 d . . . . .
C18 C 0.19710(13) 0.62081(4) 0.15359(13) 0.0148(3) Uani 1 1 d . . . . .
H18 H 0.198430 0.620068 0.052189 0.018 Uiso 1 1 calc R U . . .
C19 C 0.03230(14) 0.60936(4) 0.13035(13) 0.0158(3) Uani 1 1 d . . . . .
C20 C -0.01810(15) 0.56165(4) 0.11503(14) 0.0197(3) Uani 1 1 d . . . . .
H20 H 0.052259 0.536236 0.126132 0.024 Uiso 1 1 calc R U . . .
C21 C -0.16938(15) 0.55080(5) 0.08385(14) 0.0219(3) Uani 1 1 d . . . . .
H21 H -0.201636 0.518100 0.074383 0.026 Uiso 1 1 calc R U . . .
C22 C -0.27392(15) 0.58744(5) 0.06640(14) 0.0205(3) Uani 1 1 d . . . . .
H22 H -0.377928 0.580050 0.043722 0.025 Uiso 1 1 calc R U . . .
C23 C -0.22490(14) 0.63486(5) 0.08242(13) 0.0194(3) Uani 1 1 d . . . . .
H23 H -0.295681 0.660154 0.071161 0.023 Uiso 1 1 calc R U . . .
C24 C -0.07324(14) 0.64579(4) 0.11481(13) 0.0172(3) Uani 1 1 d . . . . .
H24 H -0.041019 0.678516 0.126507 0.021 Uiso 1 1 calc R U . . .
C25 C 0.24908(13) 0.67092(4) 0.21548(13) 0.0156(3) Uani 1 1 d . . . . .
C26 C 0.22720(14) 0.70862(5) 0.11515(14) 0.0187(3) Uani 1 1 d . . . . .
H26 H 0.187615 0.702087 0.010960 0.022 Uiso 1 1 calc R U . . .
C27 C 0.26259(15) 0.75557(5) 0.16573(15) 0.0213(3) Uani 1 1 d . . . . .
H27 H 0.244752 0.781166 0.096146 0.026 Uiso 1 1 calc R U . . .
C28 C 0.32378(15) 0.76524(5) 0.31717(15) 0.0222(3) Uani 1 1 d . . . . .
H28 H 0.348974 0.797402 0.352003 0.027 Uiso 1 1 calc R U . . .
C29 C 0.34833(15) 0.72779(5) 0.41831(14) 0.0222(3) Uani 1 1 d . . . . .
H29 H 0.391183 0.734293 0.522612 0.027 Uiso 1 1 calc R U . . .
C30 C 0.31044(14) 0.68092(4) 0.36742(14) 0.0183(3) Uani 1 1 d . . . . .
H30 H 0.326620 0.655454 0.437112 0.022 Uiso 1 1 calc R U . . .
N1 N 0.74273(12) 0.42302(4) 0.28014(12) 0.0166(2) Uani 1 1 d . . . . .
H1N H 0.7288(17) 0.4288(5) 0.1868(18) 0.020 Uiso 1 1 d . U . . .
N2 N 0.30102(12) 0.58298(4) 0.24027(11) 0.0153(2) Uani 1 1 d . . . . .
H2N H 0.3070(17) 0.5756(5) 0.3317(18) 0.018 Uiso 1 1 d . U . . .
O1 O 0.66426(11) 0.44278(3) 0.46155(10) 0.0236(2) Uani 1 1 d . . . . .
O2 O 0.35740(10) 0.55702(3) 0.04918(9) 0.0194(2) Uani 1 1 d . . . . .

loop_
_atom_site_aniso_label
_atom_site_aniso_U_11
_atom_site_aniso_U_22
_atom_site_aniso_U_33
_atom_site_aniso_U_23
_atom_site_aniso_U_13
_atom_site_aniso_U_12
C1 0.0330(8) 0.0192(6) 0.0182(6) 0.0001(5) 0.0094(6) -0.0058(5)
C2 0.0280(7) 0.0177(6) 0.0228(6) 0.0020(5) 0.0111(6) 0.0029(5)
C3 0.0198(6) 0.0202(6) 0.0175(6) 0.0022(5) 0.0070(5) 0.0014(5)
C4 0.0195(6) 0.0179(6) 0.0138(6) 0.0024(5) 0.0078(5) 0.0002(5)
C5 0.0183(6) 0.0224(7) 0.0224(6) 0.0028(5) 0.0066(5) 0.0026(5)
C6 0.0215(7) 0.0278(7) 0.0230(7) 0.0017(5) 0.0051(6) -0.0056(6)
C7 0.0223(7) 0.0190(6) 0.0181(6) 0.0010(5) 0.0081(5) -0.0004(5)
C8 0.0191(7) 0.0243(7) 0.0208(6) 0.0007(5) 0.0027(5) -0.0015(5)
C9 0.0184(6) 0.0229(7) 0.0289(7) -0.0029(5) 0.0091(6) -0.0036(5)
C10 0.0252(7) 0.0292(7) 0.0218(7) -0.0034(5) 0.0128(6) -0.0061(6)
C11 0.0198(7) 0.0285(7) 0.0155(6) -0.0015(5) 0.0060(5) -0.0027(5)
C12 0.0190(6) 0.0133(6) 0.0163(6) -0.0011(4) 0.0068(5) 0.0002(5)
C13 0.0179(6) 0.0164(6) 0.0141(6) 0.0018(4) 0.0062(5) 0.0020(5)
C14 0.0162(6) 0.0172(6) 0.0150(6) 0.0003(5) 0.0057(5) -0.0002(5)
C15 0.0213(6) 0.0173(6) 0.0154(6) 0.0023(5) 0.0089(5) 0.0024(5)
C16 0.0196(6) 0.0173(6) 0.0177(6) 0.0024(5) 0.0095(5) 0.0027(5)
C17 0.0144(6) 0.0147(6) 0.0147(6) -0.0010(4) 0.0051(5) -0.0028(5)
C18 0.0154(6) 0.0155(6) 0.0129(6) 0.0015(4) 0.0052(5) 0.0020(5)
C19 0.0175(6) 0.0183(6) 0.0113(5) 0.0007(4) 0.0056(5) -0.0006(5)
C20 0.0222(7) 0.0166(6) 0.0201(6) -0.0008(5) 0.0087(5) 0.0005(5)
C21 0.0247(7) 0.0206(6) 0.0209(7) -0.0018(5) 0.0098(6) -0.0058(5)
C22 0.0173(6) 0.0289(7) 0.0150(6) -0.0001(5) 0.0064(5) -0.0037(5)
C23 0.0184(6) 0.0240(6) 0.0158(6) 0.0022(5) 0.0070(5) 0.0036(5)
C24 0.0192(6) 0.0163(6) 0.0147(6) 0.0013(4) 0.0055(5) 0.0000(5)
C25 0.0130(6) 0.0168(6) 0.0177(6) 0.0005(5) 0.0070(5) 0.0005(5)
C26 0.0181(6) 0.0206(6) 0.0166(6) 0.0011(5) 0.0064(5) -0.0011(5)
C27 0.0224(7) 0.0176(6) 0.0240(7) 0.0034(5) 0.0096(5) -0.0012(5)
C28 0.0232(7) 0.0176(6) 0.0261(7) -0.0033(5) 0.0107(6) -0.0038(5)
C29 0.0235(7) 0.0242(7) 0.0182(6) -0.0035(5) 0.0077(5) -0.0029(5)
C30 0.0186(6) 0.0184(6) 0.0176(6) 0.0019(5) 0.0071(5) 0.0003(5)
N1 0.0204(5) 0.0170(5) 0.0130(5) 0.0033(4) 0.0075(4) 0.0042(4)
N2 0.0179(5) 0.0162(5) 0.0120(5) 0.0019(4) 0.0062(4) 0.0030(4)
O1 0.0296(5) 0.0277(5) 0.0178(5) 0.0063(4) 0.0140(4) 0.0103(4)
O2 0.0243(5) 0.0207(5) 0.0148(4) 0.0019(3) 0.0095(4) 0.0040(4)

_geom_special_details            
;
 All esds (except the esd in the dihedral angle between two l.s. planes)
 are estimated using the full covariance matrix.  The cell esds are taken
 into account individually in the estimation of esds in distances, angles
 and torsion angles; correlations between esds in cell parameters are only
 used when they are defined by crystal symmetry.  An approximate (isotropic)
 treatment of cell esds is used for estimating esds involving l.s. planes.
;

loop_
_geom_bond_atom_site_label_1
_geom_bond_atom_site_label_2
_geom_bond_distance
_geom_bond_site_symmetry_2
_geom_bond_publ_flag
C1 C2 1.377(2) . ?
C1 C6 1.385(2) . ?
C1 H1 0.9500 . ?
C2 C3 1.3880(18) . ?
C2 H2 0.9500 . ?
C3 C4 1.3902(18) . ?
C3 H3 0.9500 . ?
C4 C5 1.3919(18) . ?
C4 C13 1.5288(17) . ?
C5 C6 1.3855(19) . ?
C5 H5 0.9500 . ?
C6 H6 0.9500 . ?
C7 C12 1.3854(18) . ?
C7 C8 1.3889(19) . ?
C7 H7 0.9500 . ?
C8 C9 1.384(2) . ?
C8 H8 0.9500 . ?
C9 C10 1.381(2) . ?
C9 H9 0.9500 . ?
C10 C11 1.3885(19) . ?
C10 H10 0.9500 . ?
C11 C12 1.3896(18) . ?
C11 H11 0.9500 . ?
C12 C13 1.5181(17) . ?
C13 N1 1.4571(15) . ?
C13 H13 1.0000 . ?
C14 O1 1.2342(16) . ?
C14 N1 1.3420(16) . ?
C14 C15 1.5098(17) . ?
C15 C16 1.5159(17) . ?
C15 H15A 0.9900 . ?
C15 H15B 0.9900 . ?
C16 C17 1.5139(16) . ?
C16 H16A 0.9900 . ?
C16 H16B 0.9900 . ?
C17 O2 1.2366(15) . ?
C17 N2 1.3425(16) . ?
C18 N2 1.4558(15) . ?
C18 C25 1.5160(16) . ?
C18 C19 1.5331(17) . ?
C18 H18 1.0000 . ?
C19 C24 1.3926(18) . ?
C19 C20 1.3950(17) . ?
C20 C21 1.3860(19) . ?
C20 H20 0.9500 . ?
C21 C22 1.3868(19) . ?
C21 H21 0.9500 . ?
C22 C23 1.3832(19) . ?
C22 H22 0.9500 . ?
C23 C24 1.3876(18) . ?
C23 H23 0.9500 . ?
C24 H24 0.9500 . ?
C25 C30 1.3869(17) . ?
C25 C26 1.3911(17) . ?
C26 C27 1.3848(18) . ?
C26 H26 0.9500 . ?
C27 C28 1.3807(19) . ?
C27 H27 0.9500 . ?
C28 C29 1.3876(19) . ?
C28 H28 0.9500 . ?
C29 C30 1.3860(18) . ?
C29 H29 0.9500 . ?
C30 H30 0.9500 . ?
N1 H1N 0.883(16) . ?
N2 H2N 0.898(16) . ?

loop_
_geom_angle_atom_site_label_1
_geom_angle_atom_site_label_2
_geom_angle_atom_site_label_3
_geom_angle
_geom_angle_site_symmetry_1
_geom_angle_site_symmetry_3
_geom_angle_publ_flag
C2 C1 C6 119.51(12) . . ?
C2 C1 H1 120.2 . . ?
C6 C1 H1 120.2 . . ?
C1 C2 C3 120.23(12) . . ?
C1 C2 H2 119.9 . . ?
C3 C2 H2 119.9 . . ?
C2 C3 C4 120.83(12) . . ?
C2 C3 H3 119.6 . . ?
C4 C3 H3 119.6 . . ?
C3 C4 C5 118.50(12) . . ?
C3 C4 C13 120.58(11) . . ?
C5 C4 C13 120.78(11) . . ?
C6 C5 C4 120.46(12) . . ?
C6 C5 H5 119.8 . . ?
C4 C5 H5 119.8 . . ?
C1 C6 C5 120.49(12) . . ?
C1 C6 H6 119.8 . . ?
C5 C6 H6 119.8 . . ?
C12 C7 C8 120.49(12) . . ?
C12 C7 H7 119.8 . . ?
C8 C7 H7 119.8 . . ?
C9 C8 C7 120.37(12) . . ?
C9 C8 H8 119.8 . . ?
C7 C8 H8 119.8 . . ?
C10 C9 C8 119.57(12) . . ?
C10 C9 H9 120.2 . . ?
C8 C9 H9 120.2 . . ?
C9 C10 C11 119.95(13) . . ?
C9 C10 H10 120.0 . . ?
C11 C10 H10 120.0 . . ?
C10 C11 C12 120.89(12) . . ?
C10 C11 H11 119.6 . . ?
C12 C11 H11 119.6 . . ?
C7 C12 C11 118.69(12) . . ?
C7 C12 C13 119.72(11) . . ?
C11 C12 C13 121.52(11) . . ?
N1 C13 C12 111.86(10) . . ?
N1 C13 C4 111.86(10) . . ?
C12 C13 C4 112.82(10) . . ?
N1 C13 H13 106.6 . . ?
C12 C13 H13 106.6 . . ?
C4 C13 H13 106.6 . . ?
O1 C14 N1 123.02(11) . . ?
O1 C14 C15 121.70(11) . . ?
N1 C14 C15 115.25(10) . . ?
C14 C15 C16 112.46(10) . . ?
C14 C15 H15A 109.1 . . ?
C16 C15 H15A 109.1 . . ?
C14 C15 H15B 109.1 . . ?
C16 C15 H15B 109.1 . . ?
H15A C15 H15B 107.8 . . ?
C17 C16 C15 112.49(10) . . ?
C17 C16 H16A 109.1 . . ?
C15 C16 H16A 109.1 . . ?
C17 C16 H16B 109.1 . . ?
C15 C16 H16B 109.1 . . ?
H16A C16 H16B 107.8 . . ?
O2 C17 N2 123.28(11) . . ?
O2 C17 C16 121.81(11) . . ?
N2 C17 C16 114.88(10) . . ?
N2 C18 C25 113.14(10) . . ?
N2 C18 C19 110.69(10) . . ?
C25 C18 C19 113.47(10) . . ?
N2 C18 H18 106.3 . . ?
C25 C18 H18 106.3 . . ?
C19 C18 H18 106.3 . . ?
C24 C19 C20 118.18(12) . . ?
C24 C19 C18 121.55(11) . . ?
C20 C19 C18 120.15(11) . . ?
C21 C20 C19 120.93(12) . . ?
C21 C20 H20 119.5 . . ?
C19 C20 H20 119.5 . . ?
C20 C21 C22 120.34(12) . . ?
C20 C21 H21 119.8 . . ?
C22 C21 H21 119.8 . . ?
C23 C22 C21 119.20(12) . . ?
C23 C22 H22 120.4 . . ?
C21 C22 H22 120.4 . . ?
C22 C23 C24 120.56(12) . . ?
C22 C23 H23 119.7 . . ?
C24 C23 H23 119.7 . . ?
C23 C24 C19 120.77(12) . . ?
C23 C24 H24 119.6 . . ?
C19 C24 H24 119.6 . . ?
C30 C25 C26 118.96(11) . . ?
C30 C25 C18 122.54(11) . . ?
C26 C25 C18 118.42(11) . . ?
C27 C26 C25 120.62(11) . . ?
C27 C26 H26 119.7 . . ?
C25 C26 H26 119.7 . . ?
C28 C27 C26 120.07(12) . . ?
C28 C27 H27 120.0 . . ?
C26 C27 H27 120.0 . . ?
C27 C28 C29 119.75(12) . . ?
C27 C28 H28 120.1 . . ?
C29 C28 H28 120.1 . . ?
C30 C29 C28 120.11(12) . . ?
C30 C29 H29 119.9 . . ?
C28 C29 H29 119.9 . . ?
C29 C30 C25 120.47(12) . . ?
C29 C30 H30 119.8 . . ?
C25 C30 H30 119.8 . . ?
C14 N1 C13 122.10(10) . . ?
C14 N1 H1N 117.6(10) . . ?
C13 N1 H1N 120.3(10) . . ?
C17 N2 C18 121.74(10) . . ?
C17 N2 H2N 117.4(10) . . ?
C18 N2 H2N 119.7(10) . . ?

loop_
_geom_torsion_atom_site_label_1
_geom_torsion_atom_site_label_2
_geom_torsion_atom_site_label_3
_geom_torsion_atom_site_label_4
_geom_torsion
_geom_torsion_site_symmetry_1
_geom_torsion_site_symmetry_2
_geom_torsion_site_symmetry_3
_geom_torsion_site_symmetry_4
_geom_torsion_publ_flag
C6 C1 C2 C3 0.3(2) . . . . ?
C1 C2 C3 C4 -0.29(19) . . . . ?
C2 C3 C4 C5 0.23(18) . . . . ?
C2 C3 C4 C13 175.99(11) . . . . ?
C3 C4 C5 C6 -0.17(19) . . . . ?
C13 C4 C5 C6 -175.92(12) . . . . ?
C2 C1 C6 C5 -0.2(2) . . . . ?
C4 C5 C6 C1 0.2(2) . . . . ?
C12 C7 C8 C9 0.98(19) . . . . ?
C7 C8 C9 C10 0.5(2) . . . . ?
C8 C9 C10 C11 -0.8(2) . . . . ?
C9 C10 C11 C12 -0.3(2) . . . . ?
C8 C7 C12 C11 -2.06(18) . . . . ?
C8 C7 C12 C13 174.85(11) . . . . ?
C10 C11 C12 C7 1.72(19) . . . . ?
C10 C11 C12 C13 -175.13(12) . . . . ?
C7 C12 C13 N1 128.17(12) . . . . ?
C11 C12 C13 N1 -55.01(15) . . . . ?
C7 C12 C13 C4 -104.67(13) . . . . ?
C11 C12 C13 C4 72.15(14) . . . . ?
C3 C4 C13 N1 152.39(11) . . . . ?
C5 C4 C13 N1 -31.95(16) . . . . ?
C3 C4 C13 C12 25.24(16) . . . . ?
C5 C4 C13 C12 -159.10(11) . . . . ?
O1 C14 C15 C16 -27.02(17) . . . . ?
N1 C14 C15 C16 154.97(11) . . . . ?
C14 C15 C16 C17 -177.07(10) . . . . ?
C15 C16 C17 O2 32.32(16) . . . . ?
C15 C16 C17 N2 -149.74(11) . . . . ?
N2 C18 C19 C24 150.44(11) . . . . ?
C25 C18 C19 C24 21.98(15) . . . . ?
N2 C18 C19 C20 -33.53(15) . . . . ?
C25 C18 C19 C20 -162.00(11) . . . . ?
C24 C19 C20 C21 0.57(18) . . . . ?
C18 C19 C20 C21 -175.58(11) . . . . ?
C19 C20 C21 C22 0.38(19) . . . . ?
C20 C21 C22 C23 -0.84(19) . . . . ?
C21 C22 C23 C24 0.33(19) . . . . ?
C22 C23 C24 C19 0.65(18) . . . . ?
C20 C19 C24 C23 -1.08(18) . . . . ?
C18 C19 C24 C23 175.01(11) . . . . ?
N2 C18 C25 C30 -41.41(16) . . . . ?
C19 C18 C25 C30 85.78(14) . . . . ?
N2 C18 C25 C26 141.81(11) . . . . ?
C19 C18 C25 C26 -91.00(13) . . . . ?
C30 C25 C26 C27 -1.55(19) . . . . ?
C18 C25 C26 C27 175.35(11) . . . . ?
C25 C26 C27 C28 1.6(2) . . . . ?
C26 C27 C28 C29 -0.6(2) . . . . ?
C27 C28 C29 C30 -0.5(2) . . . . ?
C28 C29 C30 C25 0.6(2) . . . . ?
C26 C25 C30 C29 0.45(19) . . . . ?
C18 C25 C30 C29 -176.32(12) . . . . ?
O1 C14 N1 C13 -4.69(19) . . . . ?
C15 C14 N1 C13 173.29(11) . . . . ?
C12 C13 N1 C14 -119.05(12) . . . . ?
C4 C13 N1 C14 113.28(12) . . . . ?
O2 C17 N2 C18 6.93(18) . . . . ?
C16 C17 N2 C18 -170.97(10) . . . . ?
C25 C18 N2 C17 -121.69(12) . . . . ?
C19 C18 N2 C17 109.67(12) . . . . ?

loop_
_geom_hbond_atom_site_label_D
_geom_hbond_atom_site_label_H
_geom_hbond_atom_site_label_A
_geom_hbond_distance_DH
_geom_hbond_distance_HA
_geom_hbond_distance_DA
_geom_hbond_angle_DHA
_geom_hbond_site_symmetry_A
_geom_hbond_publ_flag
C15 H15A O2 0.99 2.63 3.4536(15) 140.8 3_665 yes
N1 H1N O2 0.883(16) 2.150(16) 3.0189(14) 167.4(14) 3_665 yes
N2 H2N O1 0.898(16) 1.997(16) 2.8937(14) 175.8(14) 3_666 yes

_refine_diff_density_max         0.344
_refine_diff_density_min         -0.267
_refine_diff_density_rms         0.054

_shelx_res_file                  
;
TITL cu_MDavis11_0m_a.res in P2(1)/n
    cu_MDavis11_0m_a.res
    created by SHELXL-2017/1 at 11:13:52 on 31-Mar-2023
CELL  1.54184   9.5813  27.7250   9.8074   90.000  114.246   90.000
ZERR    4.000   0.0014   0.0041   0.0015    0.000    0.006    0.000
LATT 1
SYMM 1/2-X, 1/2+Y, 1/2-Z
SFAC C  H  Cl N  O
UNIT 120  112  0  8  8
L.S. 20
ACTA
CONF
HTAB
EQIV $1 -x+1, -y+1, -z
HTAB C15 O2_$1
HTAB N1 O2_$1
EQIV $2 -x+1, -y+1, -z+1
HTAB N2 O1_$2
OMIT -8 6 2
OMIT -11 7 3
OMIT -6 2 8
OMIT -2 2 11
OMIT -11 5 4
BOND $H
FMAP 2
PLAN 10
SIZE 0.04 0.12 0.29
TEMP -173
WGHT    0.055800    0.837100
FVAR       0.51348
C1    1    0.654802    0.243660    0.179016    11.00000    0.03300    0.01920 =
         0.01824    0.00008    0.00942   -0.00576
AFIX  43
H1    2    0.614173    0.212831    0.140858    11.00000   -1.20000
AFIX   0
C2    1    0.810634    0.250176    0.251660    11.00000    0.02805    0.01768 =
         0.02282    0.00203    0.01106    0.00286
AFIX  43
H2    2    0.877807    0.223779    0.263299    11.00000   -1.20000
AFIX   0
C3    1    0.869920    0.295177    0.307944    11.00000    0.01982    0.02024 =
         0.01748    0.00218    0.00702    0.00145
AFIX  43
H3    2    0.977587    0.299269    0.358291    11.00000   -1.20000
AFIX   0
C4    1    0.773719    0.334337    0.291562    11.00000    0.01948    0.01793 =
         0.01378    0.00239    0.00782    0.00015
C5    1    0.616377    0.327379    0.217857    11.00000    0.01835    0.02238 =
         0.02240    0.00283    0.00662    0.00261
AFIX  43
H5    2    0.548714    0.353669    0.205771    11.00000   -1.20000
AFIX   0
C6    1    0.557753    0.282376    0.161995    11.00000    0.02153    0.02777 =
         0.02297    0.00172    0.00513   -0.00559
AFIX  43
H6    2    0.450182    0.278051    0.111644    11.00000   -1.20000
AFIX   0
C7    1    1.119926    0.385836    0.528965    11.00000    0.02234    0.01895 =
         0.01813    0.00102    0.00806   -0.00036
AFIX  43
H7    2    1.094419    0.381363    0.612042    11.00000   -1.20000
AFIX   0
C8    1    1.272594    0.388237    0.551291    11.00000    0.01912    0.02425 =
         0.02077    0.00069    0.00267   -0.00147
AFIX  43
H8    2    1.350828    0.384894    0.649289    11.00000   -1.20000
AFIX   0
C9    1    1.311388    0.395472    0.431592    11.00000    0.01838    0.02286 =
         0.02889   -0.00295    0.00914   -0.00356
AFIX  43
H9    2    1.415900    0.396855    0.447049    11.00000   -1.20000
AFIX   0
C10   1    1.197161    0.400671    0.289474    11.00000    0.02519    0.02918 =
         0.02184   -0.00338    0.01277   -0.00615
AFIX  43
H10   2    1.222959    0.406068    0.206969    11.00000   -1.20000
AFIX   0
C11   1    1.044618    0.398003    0.267308    11.00000    0.01979    0.02854 =
         0.01554   -0.00149    0.00596   -0.00269
AFIX  43
H11   2    0.966584    0.401756    0.169378    11.00000   -1.20000
AFIX   0
C12   1    1.004558    0.389915    0.386444    11.00000    0.01899    0.01330 =
         0.01627   -0.00114    0.00678    0.00016
C13   1    0.838935    0.382986    0.362550    11.00000    0.01787    0.01643 =
         0.01409    0.00178    0.00616    0.00205
AFIX  13
H13   2    0.837582    0.383094    0.463964    11.00000   -1.20000
AFIX   0
C14   1    0.666468    0.450802    0.338672    11.00000    0.01617    0.01724 =
         0.01505    0.00027    0.00569   -0.00022
C15   1    0.586864    0.494059    0.245764    11.00000    0.02130    0.01735 =
         0.01541    0.00229    0.00890    0.00243
AFIX  23
H15A  2    0.550294    0.485757    0.138476    11.00000   -1.20000
H15B  2    0.661245    0.520820    0.266847    11.00000   -1.20000
AFIX   0
C16   1    0.452288    0.510810    0.277082    11.00000    0.01960    0.01726 =
         0.01766    0.00241    0.00950    0.00275
AFIX  23
H16A  2    0.380529    0.483547    0.261097    11.00000   -1.20000
H16B  2    0.489669    0.520723    0.383159    11.00000   -1.20000
AFIX   0
C17   1    0.367489    0.552572    0.178369    11.00000    0.01442    0.01469 =
         0.01466   -0.00101    0.00513   -0.00281
C18   1    0.197099    0.620813    0.153590    11.00000    0.01542    0.01555 =
         0.01292    0.00150    0.00516    0.00204
AFIX  13
H18   2    0.198430    0.620068    0.052189    11.00000   -1.20000
AFIX   0
C19   1    0.032299    0.609360    0.130353    11.00000    0.01746    0.01834 =
         0.01129    0.00072    0.00557   -0.00059
C20   1   -0.018102    0.561649    0.115035    11.00000    0.02225    0.01656 =
         0.02013   -0.00078    0.00867    0.00054
AFIX  43
H20   2    0.052259    0.536236    0.126132    11.00000   -1.20000
AFIX   0
C21   1   -0.169382    0.550800    0.083853    11.00000    0.02472    0.02056 =
         0.02091   -0.00185    0.00984   -0.00578
AFIX  43
H21   2   -0.201636    0.518100    0.074383    11.00000   -1.20000
AFIX   0
C22   1   -0.273915    0.587436    0.066404    11.00000    0.01730    0.02893 =
         0.01504   -0.00008    0.00644   -0.00366
AFIX  43
H22   2   -0.377928    0.580050    0.043722    11.00000   -1.20000
AFIX   0
C23   1   -0.224904    0.634856    0.082424    11.00000    0.01841    0.02405 =
         0.01582    0.00217    0.00700    0.00362
AFIX  43
H23   2   -0.295681    0.660154    0.071161    11.00000   -1.20000
AFIX   0
C24   1   -0.073238    0.645792    0.114806    11.00000    0.01922    0.01626 =
         0.01469    0.00126    0.00549   -0.00002
AFIX  43
H24   2   -0.041019    0.678516    0.126507    11.00000   -1.20000
AFIX   0
C25   1    0.249082    0.670920    0.215484    11.00000    0.01304    0.01685 =
         0.01769    0.00046    0.00698    0.00054
C26   1    0.227204    0.708617    0.115152    11.00000    0.01809    0.02063 =
         0.01658    0.00106    0.00636   -0.00108
AFIX  43
H26   2    0.187615    0.702087    0.010960    11.00000   -1.20000
AFIX   0
C27   1    0.262592    0.755574    0.165726    11.00000    0.02240    0.01760 =
         0.02397    0.00342    0.00962   -0.00118
AFIX  43
H27   2    0.244752    0.781166    0.096146    11.00000   -1.20000
AFIX   0
C28   1    0.323779    0.765237    0.317174    11.00000    0.02324    0.01764 =
         0.02613   -0.00331    0.01070   -0.00381
AFIX  43
H28   2    0.348974    0.797402    0.352003    11.00000   -1.20000
AFIX   0
C29   1    0.348331    0.727790    0.418312    11.00000    0.02347    0.02420 =
         0.01823   -0.00352    0.00770   -0.00294
AFIX  43
H29   2    0.391183    0.734293    0.522612    11.00000   -1.20000
AFIX   0
C30   1    0.310443    0.680916    0.367422    11.00000    0.01858    0.01845 =
         0.01764    0.00190    0.00709    0.00035
AFIX  43
H30   2    0.326620    0.655454    0.437112    11.00000   -1.20000
AFIX   0
N1    4    0.742729    0.423023    0.280141    11.00000    0.02039    0.01695 =
         0.01302    0.00326    0.00746    0.00423

H1N   2    0.728766    0.428755    0.186802    11.00000   -1.20000
N2    4    0.301020    0.582977    0.240271    11.00000    0.01788    0.01616 =
         0.01197    0.00189    0.00624    0.00298
H2N   2    0.306965    0.575570    0.331685    11.00000   -1.20000
O1    5    0.664262    0.442779    0.461553    11.00000    0.02955    0.02770 =
         0.01783    0.00627    0.01400    0.01029
O2    5    0.357396    0.557018    0.049185    11.00000    0.02430    0.02072 =
         0.01478    0.00185    0.00951    0.00404
HKLF 4


REM  cu_MDavis11_0m_a.res in P2(1)/n
REM R1 =  0.0384 for    3960 Fo > 4sig(Fo)  and  0.0423 for all    4339 data
REM    313 parameters refined using      0 restraints

END

WGHT      0.0558      0.8371

REM Instructions for potential hydrogen bonds
HTAB C15 O2_$1
HTAB N1 O2_$1
HTAB N2 O1_$2

REM Highest difference peak  0.344,  deepest hole -0.267,  1-sigma level  0.054
Q1    1   0.9861  0.5071  0.4354  11.00000  0.05    0.34
Q2    1   0.9741  0.3829  0.1283  11.00000  0.05    0.18
Q3    1   0.6168  0.4703  0.2850  11.00000  0.05    0.17
Q4    1   0.2606  0.5883 -0.0177  11.00000  0.05    0.16
Q5    1   0.7959  0.3581  0.3288  11.00000  0.05    0.15
Q6    1   0.5983  0.4027  0.4981  11.00000  0.05    0.15
Q7    1   1.5497  0.3731  0.8312  11.00000  0.05    0.14
Q8    1   0.2078  0.6240 -0.1043  11.00000  0.05    0.14
Q9    1   0.2094  0.6879 -0.0376  11.00000  0.05    0.14
Q10   1   0.3981  0.6565  0.2160  11.00000  0.05    0.14
;
_shelx_res_checksum              77165
